# Supplementary material for: Use of Retrieval-Augmented Large Language Model for COVID-19 Fact-Checking: Development and Usability Study
Source: J Med Internet Res. 2025 Apr 30;27:e66098. doi: 10.2196/66098 (PMC12079058; doi:10.2196/66098)
Supplement: Multimedia Appendix 1 [file jmir_v27i1e66098_app1.xlsx]

## Sheet: real_data
question
Zinc water will NOT cure the novel coronavirus infection, because the zinc water contains quinine, and the synthetic hydroxychloroquine of quinine is being tested to treat the novel coronavirus infection.
Young and middle-aged adults with covid-19 may require hospitalization.
You want the best for your family. In clinical trials, the Pfizer-BioNTech vaccine was highly effective in preventing symptomatic #COVID19 in adolescents aged 12-15 years who received the vaccine. Get your family vaccinated as soon as you can. More: https://bit.ly/2RZT4HL.
You want the best for your family. In clinical trials, the Pfizer-BioNTech vaccine was highly effective in preventing symptomatic #COVID19 in adolescents aged 12-15 years who received the vaccine. Get your family vaccinated as soon as you can. More: https://bit.ly/2RZT4HL.
You should get tested for #COVID19 if you have symptoms or you've been exposed to someone with COVID-19, even if you're fully vaccinated. Find a testing location near you: https://bit.ly/3gmWGhp.
You can't donate plasma after getting a COVID-19 vaccine.
yesterday hhs sec azar announced the usfda ha completed it review of the ind application for mrna1273 our potential vaccine for sars co v2 amp allowed it to proceed to clinic on feb 24 the 1st clinical batch of mrna1273 wa shipped to nih for use in the phase study
World Health Organization (WHO) recommends drinking alcohol to help prevent the new coronavirus is circulating online.
With a large number of documented COVID-19 infections in March herd immunity was established.
Will Sipping Water Every 15 Minutes Prevent a Coronavirus Infection? This "serious excellent advice by Japanese doctors treating COVID-19 cases" is not all that excellent.
Will Eating Bananas Prevent Coronavirus Infection? Bananas are a good source of various nutrients, but eating them doesn't offer solid protection against COVID-19. False
WHO warned against consuming cabbage to prevent COVID-19.
Who recommends the use of gloves in the community to prevent the spread of COVID-19.
Who recommends that the public use non-medical fabric face masks.
While the novel coronavirus is present in feces, it can be transmitted through them.
While speaking, COVID-19 can be released through particles in the air.
When you receive a #COVID19 vaccine, it�s important to know when you are fully vaccinated. It�s not instant. COVID-19 vaccines teach our immune systems how to recognize and fight the virus that causes COVID-19. Learn more: https://bit.ly/3btJaFU
wearing a mask not only helps stop the spread of covid-19 by catching the tiny droplets that are released when we speak cough or sneeze masks also serve as visual reminders causing others to maintain physical distance.
Wearing a face mask does not reduce the likelihood that someone with coronavirus spreads it to another person.
we just announced that we have shipped vial of mrna1273 the company vaccine against the novel coronavirus to the nih to be used in the planned phase study in the
we just announced that the first participant in each age cohort have been dosed in the phase study of our mrna vaccine mrna1273 against novel coronavirus read more mrna
we have completed enrollment of our phase study of mrna1273 our vaccine candidate against covid19 read this morning press release here
We can prevent the third wave of COVID-19 by adhering to COVID appropriate behaviour and getting ourselves Vaccinated: Dr. Randeep Guleria, Director, AIIMS, New Delhi #COVIDGuruKool #Unite2FightCorona #COVIDSafeFestivities @PMOIndia @mansukhmandviya
Vitamin D treatment for COVID-19 patients can reduce deaths by up to 60%.
Vitamin C cures coronavirus.
Viruses are wastes from cells that are poisoned by electromagnetic fields.
various study on the postrecovery process of covid19 case have been published india is also working on it own study to ass recovered covid19 case currently there are govt hospital working to check for longterm complication after recovering from the infection
Vaccines are not a panacea as evidenced by: The UK ranking first in infection in Europe when 90% of the population is vaccinated; Vaccines not being able to cure Delta strain and it is better to develop herd immunity; The England team participating in the Tokyo Olympics refusing to be vaccinated
Vaccines are more dangerous than a disease caused by a virus. Since the spring of 2021, 10,000 people vaccinated with Pfizer and AstraZeneca in Europe alone have died and the death toll continues to rise.
Vaccines are ineffective. Mortality rates have risen in the UK since vaccination. Haiti was the only country where vaccination did not begin and its president was assassinated. Tests will not detect the virus, its creator said. Masks do not protect against infection, this was confirmed by the published correspondence of Fauci.
Vaccination programs run counter toward impeding transmission rates because vaccines only prevent symptoms and do not actually block the Coronavirus.
Vaccination programs run counter toward impeding transmission rates because vaccines only prevent symptoms and do not actually block the Coronavirus.
Vaccination programmes can halt the spread of COVID-19.
Vaccination failed to prevent severe delta variant cases in Israel.
Vaccination against COVID-19 causes new strains of the virus
Vaccinated Covid-19 patients carry a 251 times higher viral load than unvaccinated patients
Use of hydroxychloroquine alone as a treatment for COVID-19 is associated with a higher risk of death.
US Centers for Disease Control and Prevention lied about the number of deaths caused by COVID-19 by combining the count with pneumonia and influenza fatalities.
Unvaccinated people are 17x more likely to be hospitalized with #COVID19 than people who are fully vaccinated.
Ultraviolet light is associated with lower rates of COVID-19 growth.
Transmission of the coronavirus occurs only via viral droplets on surfaces.
Traditional, manual contact tracing is too fast to keep pace with the spread of the novel coronavirus.
those who tested positive for covid were almost 3x more likely to have dined at restaurant and 4x more likely to have gone to bar new study suggests
Those who eat meat from vaccinated animals will get vaccinated by consuming the meat.
Those who are exposed to the delta variant of the virus that causes COVID-19 are �twice as likely to require hospitalization if the person was vaccinated.�
Thermal scanners can NOT detect COVID-19
There is little evidence that people can transmit diseases by coughing.
There is likely a link between the coronavirus and Kawasaki disease.
There is currently no new vaccine that can cure people with COVID-19 within three hours.
There are no potential treatments for COVID-19.
There are high rates of anxiety, depression and insomnia among medical workers treating COVID-19 patients.
There are 100,000 variants of virus that causes COVID-19, and vaccines will need to be changed for each variant that is exposed.
The World Health Organization recommends that the public use fabric masks.
The virus that causes #COVID19 is constantly changing through mutation, leading to new variants. There are multiple variants found around the world and in the U.S. COVID-19 vaccines can help us fight these variants by stopping the spread of COVID-19. More: http://bit.ly/CDTweeklyreview
The virus that causes #COVID19 can change quickly and often.
The virus that causes #COVID19 can change quickly and often, producing new types of the virus, or variants. Delta is still the most common variant in the U.S. Get vaccinated to help prevent new variants from emerging. More: http://bit.ly/CDTweeklyreview
The United States has NOT already found a cure for the novel coronavirus in 2020.
The U.S. has made great progress in the fight against #COVID19, but more needs to be done to reach freedom from the virus. As variants spread, vaccines will help protect you and the people you love. Read more about the current state of the pandemic: http://bit.ly/CDTweeklyreview.
The U.S. has made great progress in the fight against #COVID19, but more needs to be done to reach freedom from the virus. As variants spread, vaccines will help protect you and the people you love. Read more about the current state of the pandemic: http://bit.ly/CDTweeklyreview.
The transmission of COVID-19 in the United States slowed down in March 2020.
The symptoms of COVID-19 Delta Variant does not include fever and cough and Delta variant gives negative RT-PCR results.
The susceptibility of COVID-19 patients to respiratory failure is genetic.
The study found no evidence that hydroxychloroquine reduced the odds of patients being put on mechanical ventilators.
The statement "there are no cases of coronavirus in Israel because it developed a cure" is false.
The severity of COVID-19 can be specifically attributed to the role of macrophage activation.
The seems to be vertical transmission of the new coronavirus from mother to fetus.
The SARS-CoV-2 virus particles found in infected patients' stools were highly infectious.
The SARS-CoV-2 virus is imported by helicopters.
The SARS-CoV-2 particles traced in patients' stools were highly infectious.
The possibility of shoes transmitting COVID-19 is very low
The possibility of shoes transmitting COVID-19 is low
The novel coronavirus fails to be transmitted by respiratory droplets in cats.
The novel coronavirus can only survive in cold weather, and hot ginger tea or salad bat can NOT cure COVID-19.
The novel coronavirus can NOT be cured by drinking a bowl of freshly boiled garlic water.
The new vaccine will NOT cure the coronavirus in three hours.
The more a virus spreads, the more it mutates, and the more variants can emerge. #COVID19 vaccinations help stop more dangerous variants from emerging.
The major outbreaks in the US can be traced back to an early introduction of the coronavirus in January.
The level of symptomatic COVID-19-positive cases is greater than that of asymptomatic COVID-19-positive cases.
The inhalation of small floating droplets is the main cause of coronavirus transmission on the Diamond Princess.
the indian council of medical research icmr ha sought participation in randomised controlled study to ass the safety and efficacy of convalescent plasma to limit complication associated with covid19 covid19 icmr
the government ha spent decade studying what life is worth it hasnt made difference in the covid19 crisis
The Food and Drug Administration didn't approve Pfizer's third shot because people are dying from its COVID-19 vaccine
The Delta variant is an example of how the virus that causes #COVID19 can change as it spreads. Get vaccinated against COVID-19 to help stop the spread in your community: http://vaccines.gov.
The damage from COVID-19 is likely to be considerable.
The COVID-19 virus does not spread via airborne droplets.
The Covid-19 vaccines offer very little protection against the disease.
The Covid-19 vaccines offer very little protection against the disease.
The COVID-19 vaccine produced a strong immune response to COVID-19.
The COVID-19 vaccine prevents infection or transmission of the virus.
The COVID-19 vaccine does NOT cure patients in three hours.
The COVID-19 vaccine can create the coronavirus variant
The coronavirus only results in in respiratory impairment.
The coronavirus is only life-threatening for adult populations.
The compounds in tea do NOT help cure COVID-19.
The CDC lowered the PCR threshold while no longer recording asymptomatic cases but only for the vaccinated.
The CDC is removing PCR tests from the COVID-19 detection procedure because they are unsuitable for detecting the virus.
The biological ability of bats to detect cytoplasmic DNA in their bodies helps them respond to and coexist with viruses.
the asymptomatic covid 19 patient may be the superspreaders of the deadly new coronavirus study said coronavirus
Tea made with lemon and bicarbonate will NOT cure coronavirus.
Tanzania has not developed a coronavirus drug called COVID-19, which does NOT cure COVID-19.
Synthetic interferons, a treatment option for a number of immune disorders, are inapplicable to the treatment of Covid-19.
Sunlight could increase the amount of the novel coronavirus lingering on surfaces.
study show that people who get positive test quite late into the illness are not infectious if they test positive on day 12 people visit are prolonged until we are sure they have recovered
study question the link between vitamin concentration and difference in covid19 severity by ethnic group
study performed during the first peak of the pandemic suggests that those suffering from coinfection had risk of death that wa six time greater than the general population
study on the cv risk of hydroxychloroquine azithromycin in rheumatoid arthritis ha been added to this clinical reference
study of 265 patient at the central hospital of wuhan indicates type blood may not have higher risk for getting covid19 and type lower risk according to peerreviewed paper in the british journal of haematology
study found that the probability that pcr test will not detect the virus change significantly over the course of the illness the study found the proportion of falsenegatives is highest before symptom appear and lowest day after symptom appear
stay athome order significantly associated with reduced spread of covid19 study find
Spraying pesticides at night to prevent COVID-19.
Spraying bleach or other disinfectants into your body won't protect you from COVID-19 and can be dangerous
Speaking can propel thousands of tiny droplets, which can stay suspended in the air for eight to 14 minutes.
Some people with disabilities might be at increased risk for getting very sick with #COVID19. If you have a disability
Solar eclipses do not produce bacteria and viruses that could cause a third coronavirus outbreak.
Solar eclipse will create bacteria and virus and result in the third wave of COVID-19.
Social relations have no impact on the coronavirus vaccine and hand washing decisions.
Shaking hands cannot spread coronavirus.
severe cases of covid-19 can cause lasting damage to the lungs that may necessitate surgery or even organ transplants.
Seriously ill COVID-19 patients who were treated with hydroxychloroquine and chloroquine were less likely to die.
section of the indian population is still not serious about the covid19 pandemic despite the growing number of case each day according to an ongoing study of the impact of the outbreak on movie hallgoing behaviour covid 19 india
Scientists have confirmed that the virus that causes COVID-19 was directly transmitted to humans from pangolins.
scientist and clinician have asked for verification of data and method used in study that suggested malaria drug used to treat covid 19 including the one president trump said he wa taking may have increased death
Says the COVID-19 vaccine doesn�t �prevent catching or spreading� the virus �and only lasts months.�
say study project wisconsin coronavirus case will peak on april 26 2020
Safety in schools depends on safer communities. #COVID19 prevention strategies like wearing masks, staying at least 6 ft apart, and increasing testing and vaccinations can help us get there. All this and more in the COVID Data Tracker Weekly Review: bit.ly/CDTweeklyreview.
Safety in schools depends on safer communities. #COVID19 prevention strategies like wearing masks, staying at least 6 ft apart, and increasing testing and vaccinations can help us get there.
rt nih news study identifies potential approach to treat severe respiratory distress in patient with covid19
risk of secondary covid transmission is about 10 at home new contact tracing study find
Rinsing your mouth with bleach will NOT cure coronavirus contracted from eating Chinese food.
Researchers at the University of Hong Kong recently estimated that China could have about 232,000 confirmed cases of COVID-19 by the end of February 2020, more than four times the number of cases reported at the time.
Research proves that commercial mouthwash could protect against COVID-19.
regulator is reviewing abbott fast covid test after study raise accuracy concern pictwittercomxyu36 ak xmw
Recommended childhood vaccinations are an important part of children�s safe return to school. Check with your child�s doctor to make sure they�re protected against vaccine-preventable diseases. https://bit.ly/3qDADEG #VaccinesWork
Recommended childhood vaccinations are an important part of children�s safe return to school. Check with your child�s doctor to make sure they�re protected against vaccine-preventable diseases. https://bit.ly/3qDADEG #VaccinesWork
recent study to appear in the journal of infection find that area with more air pollutant have higher rate of death from covid the author suggest that exposure to air pollutant may increase preexisting inflammation in the lung read more here
recent study also suggested that viral load peak in the presymptomatic period day before amp go down over the next day available evidence doe not indicate any increase in the risk of transmission from patient discharged based on revised discharge criterion 34
Recent COVID-NET data show that the #COVID19 hospitalization rates for non-Hispanic American Indian/Alaska Native people have increased & are currently the highest of any race/ethnicity group. Vaccinations are critical to preventing serious illness. More: https://bit.ly/2ETd34F
Putting a few Americans at risk outweighs the value of accelerating COVID-19 vaccines.
public health worker is it difficult to stay on top of the latest covid19 research cdc ha launched the covid19 science update series of summary of new covid19 study on many topic access the summary here
Preliminary research suggests that chronic conditions such as diabetes, high blood pressure and obesity are making COVID-19 more deadly.
Pregnant mothers are more likely to contract COVID-19.
People with severe HIV in sub-Saharan Africa were more likely to have severe illness or die from COVID-19. Ensuring treatment for people living w/ HIV can help limit COVID-19-related illness & death. More: http://bit.ly/7022a2.
People with COVID-19 are contagious before they show symptoms.
people with cancer face a higher risk for covid-19. they must venture out into public to get treatment. plus the treatments can weaken their immune systems.
People who are vaccinated against COVID-19 can transmit the variant virus.
People who are moderately to severely immunocompromised may not build the same level of protection against #COVID19 following a 2-dose vaccine series compared to others. CDC recommends that this group gets an additional dose of COVID-19 vaccine
People often touch their eyes, nostrils and lips.
people in China toppling a 5G tower because of fears that it cause the novel coronavirus.
Patients with mild to moderate COVID-19 improve more quickly with a two-drug antiviral cocktail, compared to three.
patient with covid obesity are higher risk of death.
Parents: Help your college student get fully vaccinated against #COVID19 before they return to campus. Vaccines are the best way to keep college students from getting and spreading the virus that causes COVID-19. More: https://bit.ly/365ZZ62
Parcels from China can spread coronavirus.
One type of COVID-19 test identifies coronavirus proteins in a few seconds.
One of the lowest risk factors for critical COVID-19 hospitalization is high BMI.
Older people, men, racial and ethnic minorities, and those with underlying health conditions are among the least at-risk populations when it comes to COVID-19 fatality.
numerous ongoing clinical trial are evaluating potential treatment for covid19 according to available study hydroxychloroquine doe not have clinical benefit in treating covid19 $EMOJI$
not only does covid-19 spread by contact with contaminated surfaces but new research finds that weather can influence how long the virus survives. scientists found that higher humidity could allow the virus to remain infectious longer.
NOT every election year has a disease; The cure rate for those under the age of 50 is 99.7 percent.
Non-absorptive material has been shown to be better than absorptive material for personal protective clothing when combating coronaviruses other than SARS-CoV-2.
No more young people have been hospitalized as a result of vaccination than the actual COVID-19 virus.
new large scale study aim to find out why bame healthcare worker are at higher risk for covid19
New @CDCMMWR shows that during the pandemic, the spread of many respiratory viruses decreased, but for some, activity is now increasing. #Flu may spread this fall & winter. Getting a #FluVax will be important to help slow the spread. More: https://bit.ly/7029a1
Neurological effects are a risk for COVID-19 infection.
Neem leaves can't cure the novel coronavirus nor relieve its symptoms.
Neem leaves - commonly known as "mwarubaini" in Swahili - do NOT cure COVID-19.
Ncov patients who received hydroxychloroquine were more likely to have abnormal heart rhythms than NCOV patients who did NOT receive hydroxychloroquine.
Ncov patients who received hydroxychloroquine were more likely to have abnormal heart rhythms than NCOV patients who did NOT receive hydroxychloroquine.
mRNA #COVID19 vaccines reduce your risk of infection by 91%. Everyone 12 years and older is now eligible for COVID-19 vaccination.
mRNA #COVID19 vaccines reduce risk of infection by 91%. If you are vaccinated & still get COVID-19, there are other benefits of vaccination, like fewer sick days & reduced risk of symptoms like fever or chills. More: https://bit.ly/3hK1YCL
mRNA #COVID19 vaccines reduce risk of infection by 91%. If you are vaccinated & still get COVID-19, there are other benefits of vaccination, like fewer sick days & reduced risk of symptoms like fever or chills. More: https://bit.ly/3hK1YCL
Most people who get COVID-19 recover from it.
Most people who contract COVID-19 will recover
Most people who contract COVID-19 will not recover
Most COVID-19 transmission occurs once the infected person begins experiencing symptoms.
Most children are NOT at high risk of coronavirus-related complications.
moderna covid19 vaccine show promise in early study share soar pictwittercomn25b6nb nm
Models that predict the projected number of cases and deaths due to COVID-19 in the coming weeks are based on very little data and subject to great uncertainty.
MIS-C is a rare, but serious condition in children, adolescents, or young adults who have had COVID-19 in the past 6 weeks.
Miracle Mineral Suppliment (MMS) will prevent and cure COVID-19.
Men often have lower levels of antibodies than women once exposed to COVID-19.
may 13 study in the proceeding of the national academy of science show that talking can produce thousand of saliva droplet that stay in the air for up to 14 minute
Masks don’t work and violate OSHA oxygen levels of COVID-19.
Mask wearers with clinical respiratory conditions are less likely to infect others in the household who do NOT wear masks.
many of the symptoms of Lyme disease and covid-19 are nonspecific. that means a wide variety of health conditions may cause them.
Many hospitals are overwhelmed with #COVID19 patients. A COVID-NET study shows unvaccinated people are 17x more likely to be hospitalized than fully vaccinated people. Get vaccinated to protect yourself and others & help reduce the strain on hospitals. vaccines.gov
low levels of IL-6 portend respiratory failure and death
loss of taste smell key covid19 symptom british scientist study pictwittercomw6 gmn al16a
Long-term use of medical masks, if worn properly, does NOT cause carbon dioxide poisoning or lack of oxygen
Long-term use of medical masks, if worn properly, does cause carbon dioxide poisoning or lack of oxygen
Locking down sooner in response to the coronavirus would not have saved a significant number of lives.
lockdown can not end covid 19.
live infectious virus was found the author finding doe not indicate sars co v2 wa transmitted from these surface nejm study show infectious sars co v2 virus can survive for only up to 72 hr on plastic amp steel amp up to 24 hr on cardboard
Less people in Australia have died from COVID-19 vaccines than from COVID-19.
Lemons and Hot Water Cure or Prevent COVID-19.
Lemons and Hot Water Cure and Prevent COVID-19.
large study across hundred of hospital from the lancet show that treatment with hydroxychloroquine did not result in any improvement of covid patient read the full study here
kidney injury seen in less than third of hospitalized covid19 patient study pictwittercomx wb cqgrhfp
It is safe for individuals infected with COVID-19 to go to work.
It is impossible that the novel coronavirus might include neurological effects.
It is false that "the new coronavirus has already mutated a handful of times, but the new mutations are extremely similar to the original virus and don't seem to be any more aggressive."
It is false that "nearly half of patients who have died from covid-19 had a secondary bacterial infection. "
It found no evidence that hydroxychloroquinewas associated with “increased overall mortality."
It doesn't take on average 36 day from when covid symptom first appear for the patient to test negative pcr test older age and more severe symptom are associated with longer viral clearance time read more
Initial COVID-19 cases in Europe and the United States, discovered in January 2020, directly caused the outbreaks that followed.
Inhaling clove vapour can treat COVID-19.
Individuals who are immune to the COVID-19 virus can help shorten the duration of the outbreak.
India did NOT find a cure for the coronavirus in 2020
In the most severe COVID-19 cases, women often had a higher level of antibodies than men.
In high-transmission Settings, people with COVID-19 antibodies can NOT safely replace others.
In a new @CDCMMWR , the Advisory Committee on Immunization Practices recommends everyone 12 & older get a #COVID19 vaccine. The benefits of vaccination in preventing illness & death outweigh the rare risk of heart inflammation after vaccination. More: https://bit.ly/MMWR7621.
In a new @CDCMMWR , CDC recommends factors communities and organizations consider when deciding how to best prevent #COVID19. Factors include level of community spread, vaccination rates, & populations at risk of illness or death. More: https://bit.ly/MMWR72721.
In #Lebanon, WHO supports the launch of training sessions to educate #midwives about enhanced infection prevention & control measures to safeguard against preventable infections including #COVID19. Read more: http://bit.ly/2SPrtdg #WHOImpact
If you�re fully vaccinated and have been exposed to someone with known or suspected #COVID19, you don�t need to get tested or quarantine as long as you don�t develop symptoms. More guidance for fully vaccinated people: https://bit.ly/3tQk7m6.
If you have had a flu shot in the last 3-5 years, you will probably test positive for COVID-19.
If you are vaccinated against COVID-19, you are not more likely to need hospital treatment.
If you are not fully vaccinated against COVID-19, continue to wear a mask over your nose & mouth to prevent your germs from reaching others & to keep theirs from reaching you. #COVID19 spreads from person to person through respiratory droplets. Learn more: https://bit.ly/30QOzQF
If hydroxychloroquine, used to treat malaria, and an antibiotic called "zpac" are taken together, COVID-19 can NOT be cured within 12 hours.
ICMR study did NOT reveals that COVID-19 vaccine is effective in preventing deaths among front line workers. Research article can be access at IJMR portal https://ijmr.org.in/temp/IndianJMeRes000-4858253_132942.pdf
icmr set to start multicentric study to evaluate efficacy of bcg vaccine against covid19 in elderly
ICMR removes Ivermectin and Hydroxycholoquine (HCQ) from Covid-19 treatment guidelines #ETIndustryNews
Hydroxychloroquine will not only treat a current case of coronavirus but prevent future cases.”
hydroxychloroquine will NOT cure coronavirus.
Hydroxychloroquine not safe or effective for preventing or treating covid 19
hydroxychloroquine not cure covid-19.
hydroxychloroquine could reduce patients’ chances of being put on a mechanical ventilator.
Huge! The results of the Break chloroquine study did NOT show a 100 percent cure rate for patients with coronavirus infection.
Hot bath, breathing in hot steam or using a hand dryer to blow hot air up the nose are effective ways to prevent COVID-19.
Horseshoe bats in Yunnan Province, China, are the most likely origin of the sars coronavirus that infects humans.
Homemade oxygen device cannot help Covid-19 patients at home
Holy communion cannot be the cause of the spread of coronavirus
Hold your breath for 10 seconds to check if you have the coronavirus.
High levels of interleukin-6 (IL-6) have been linked to respiratory failure and death in COVID-19 patients.
High levels of a cytokine called interleukin-6 (IL-6) are not associated with respiratory failure and death in COVID-19 patients.
Health care workers on the front lines of the coronavirus pandemic have higher rates of mental health problems.
Hard-boiled eggs are NOT a cure for COVID-19, says a talking newborn in the northern Philippines.
Hand sanitiser sold commercially does not destroy the coronavirus.
Hair salons are responsible for 50 percent of all coronavirus death in the USA.
Hair dryers can't stop coronavirus
Green chiratta can prevent COVID-19.
Ginger, garlic, limes and paracetamol will NOT cure coronavirus.
Ginger powder does NOT cure Mumbai coronavirus positive patients, Ayurvedic treatment is recommended
Ginger ale is NOT an effective treatment for the 2019 novel coronavirus.
gilead will study remdesivir in pediatric covid19 patient
Get a #COVID19 vaccine as soon as you can. You can take the lead and help stop this pandemic. The virus that causes COVID-19 spreads from person to person. It�s your turn to do your part to help end the pandemic by getting vaccinated. More: https://bit.ly/2RZT4HL.
Garlic water does NOT cure the novel coronavirus.
Gargling with warm salt water will NOT cure coronavirus.
Gargling with hot water will NOT cure the coronavirus.
Gargling warm salt water or vinegar prevents coronavirus infection.
Gargling warm salt water or vinegar prevents coronavirus infection.
Fully vaccinated healthcare workers carry 251 times viral load compared to the unvaccinated proving that COVID-19 vaccines make you worse
for cure review of icmrdelhi lab surveillance data indicated that after initial rtpcr positive result covid19 case became negative after median duration of 10 day recent study also suggested that viral load peak in the presymptomatic period day before 24
Flushing nose with saline cannot prevent coronavirus
Flat surgical face masks have none or little impact on preventing or reducing coronavirus-carrying respiratory droplets from being released into the surrounding air.
Fennel tea cures coronavirus.
female covid patient may produce more antibody against the virus than male patient do according to peerreviewed study from the journal of medical virology the study potentially explains why female generally have le severe symptom covidstudy
fatigue shortness of breath and body aches are symptoms of both the flu and the new coronavirus.
Fapiravir may help treat COVID-19.
Face coverings have no effect on the transmission rate of the coronavirus.
Face coverings can increase the chance that we’ll inadvertently spread the novel coronavirus, infecting others.
Face coverings can increase the chance that we\u2019ll inadvertently spread the novel coronavirus, infecting others.
experts say people being diagnosed with diabetes while being treated for covid-19 may simply have had undiagnosed cases of the disease ..
Experiments in mice suggest that interferon injections may help fight Covid-19
Estimates of 2019-nCoV virus R0 for different populations hovered between 2 and 3.
eli lilly start human study of potential covid19 antibody treatment pictwittercomnel fsn qo 6d
Eating foods with a pH higher than the pH of the novel coronavirus can NOT cure or prevent infection with COVID-19 disease.
Eating chili peppers may reduce the risk of death from COVID-19
Eating cabbage prevents coronavirus infection.
Eating a cup of brown sugar a day will NOT cure the COVID-19 disease caused by the novel coronavirus.
Eat red onions three times a day and use natural lemon drops in nostrils to treat COVID-19
Due to increased UV exposure, the growth rate of COVID-19 may decrease in summer.
Drugs that block the activity of interleukin-6 reduce the likelihood of death in mechanically ventilated COVID-19 patients.
Drinking water every 15 minutes prevents COVID-19.
Drinking unsweetened black tea before the sun comes out will NOT cure coronavirus.
Drinking tulsi and noni juice will help prevent the novel coronavirus.
Drinking tea will NOT cure COVID-19.
Drinking methanol ethanol or bleach does NOT prevent or cure COVID-19 and can be very dangerous
Drinking household disinfectant prevent coronavirus infections.
Drinking Dettol to prevent COVID-19.
Drinking Corona-brand beer causes COVID-19.
Drinking boiled garlic water will NOT cure the novel coronavirus.
Drinking bitter melon juice can NOT cure coronavirus.
Drinking alcohol does not protect you from COVID-19 and can be dangerous
Drinking alcohol does NOT protect you from COVID-19 and can be dangerous
Dr. Li Wenliang (the Chinese whistleblower doctor) did NOT suggest that drinking tea can cure COVID-19.
Don�t let Delta & other variants slow our progress in the fight against #COVID19. When the virus continues to spread, there are more opportunities for the virus to change and for new variants to emerge. https://bit.ly/VariantsCOVID19.
dna vaccine ha been shown to work in rhesus monkey after exposing the vaccinated monkey to covid they had le virus in their lung read the study from science magazine gt
dexamethasone a steroid commonly used to treat inflammation can drastically reduce death in patients who are severely sick with covid-19. in a study of more than 6,000 covid-19 patients it reduced deaths by a third in patients on ventilators and by a fifth in patients needing oxygen support.
Deaths blamed on coronavirus are actually due to the flu.
Data from a new @CDCMMWR suggest the COVID-19 Delta variant spreads easily in indoor sports settings & households. Sports participants & staff should get a COVID-19 vaccine and use prevention measures. Learn more: https://bit.ly/MM7921b.
Data from a new @CDCMMWR suggest the COVID-19 Delta variant spreads easily in indoor sports settings & households. Sports participants & staff should get a COVID-19 vaccine and use prevention measures. Learn more: https://bit.ly/MM7921b.
COVID-19, the disease caused by the novel coronavirus, is only transmitted through contact with other people.
COVID-19 vaccines �fight the virus wrong and let the virus become worse than it would with native infection.�
COVID-19 vaccines lead to virus mutations and vaccinated people are responsible for variants
COVID-19 vaccines didn't pass animal studies
COVID-19 vaccines contain microscopic robots that can alter human DNA.
Covid-19 vaccines cause two deaths for every three they prevent
COVID-19 patients with a high BMI are less likely to be critically ill with the virus.
COVID-19 pandemic was “fake” and 5G telecommunications is causing the illness.
COVID-19 may be spread through droplets emitted by breathing and talking.
covid19 may be linked to an onset of pediatric type diabetes an imperial college london study suggests
COVID-19 is only as deadly as the seasonal flu.
COVID-19 is NOT transmitted by houseflies
COVID-19 is more easily spread outdoors.
COVID-19 is linked to the global rollout of 5G networks.
COVID-19 is expected to trigger another wave of infections.
COVID-19 is a bacterial disease and not caused by a virus as claimed by a number of authorities.
COVID-19 increases the risk for stroke only when patients have a significant number of pre-existing stroke risk factors.
COVID-19 increases the risk for stroke only when patients have a significant number of pre-existing stroke risk factors
COVID-19 has killed less people than the damn flu
COVID-19 does not have a humidity or temperature dependent niche.
COVID-19 can be transmitted by mosquitoes.
COVAXIN neutralises against multiple variants of SARS-CoV-2 and effectively neutralises the double mutant strain as well.
Coronavirus will be exterminated if lockdowns are lifted.
Coronavirus vaccine manufacturers stopped testing shots on animals because they all died
Coronavirus vaccine manufacturers stopped testing shots on animals because they all died
coronavirus more than half of covid19 patient experience ongoing fatigue study find
Coronavirus is genetically engineered.
coronavirus india is now planning to initiate study on behaviour of covid19 in person who have died after contracting the disease
Coronavirus has a pH level of 5.5 to 8.5 and can be prevented and cured by eating alkaline foods.
Coronavirus disease (COVID-19) is caused by a virus, NOT bacteria
Coronavirus disease (COVID-19) is caused by a bacteria, not virus
coronavirus cure indian google out their curiosity after uk study show dexamethasone lifesaving covid drug
Coronavirus complications are higher in patients with heart complications, even if previously healthy.
coronavirus caused by 5G.
Coronavirus caused by 5G.
Consuming large doses of Vitamin C can stop the spread of coronavirus.
Coconut Water mixed with salt, honey and lime juice can cure COVID-19.
Cocaine kills the coronavirus.
Cleaning semen does NOT cure COVID-19, the disease caused by the novel coronavirus.
Chloroquine is an anti-malarial drug that does NOT cure COVID-19.
Chlorine dioxide kits sold online under various "MMS" names - Miracle Mineral Solution, Miracle Mineral Supplement, Master Mineral solution - will NOT cure coronavirus.
Children under 18 years of age are at much lower risk of developing severe symptoms or dying from COVID-19 than older people.
Children tend to be less susceptible to COVID-19 than adults.
child under 18 of covid19 patient were not most likely to get infected from their parent find new cd cgov study learn more
Chewing raw Onions won't cure coronavirus.
CDC�s Nowcast is a data projection tool that provides estimates of the continuously changing proportion of different variants of the virus that causes #COVID19 in the United States. Learn more: https://bit.ly/32Dpji3.
CDC officials admit more hospitalizations of young people from vaccine than from the actual COVID virus.
CDC is tracking a new variant of the virus that causes #COVID19 called Delta, or B.1.617.2. There is evidence that this variant spreads easily from person to person. Get vaccinated as soon as you can to stop the spread of COVID-19. Learn more: https://bit.ly/2SESM9X
CDC has not revoked emergency use authorization for PCR COVID-19 tests in 2020.
Cats cannot catch COVID-19.
Cases of widespread transmission of COVID-19 in the United States can be traced to domestic transmission.
Cases of COVID-19 and Kawasaki disease occur in isolated instances.
case study covid 19 uk survivor recall her all too real nightmare
breaking news hydroxychloroquine didnt prevent covid 19 in the first large study using the most reliable way of testing drug effectiveness researcher found
Boiling ginger does NOT cure COVID-19
Blood pressure drugs have effect on the severity of COVID-19 cases.
Black grass seeds contain hydroxychloroquine, which does NOT help treat COVID-19.
Black and Hispanic/Latino veterans may be at increased risk of receiving a positive #COVID19 test when compared with the general U.S. population. Learn more: https://bit.ly/3vU2Gmo.
Black and Hispanic/Latino veterans may be at increased risk of receiving a positive #COVID19 test when compared with the general U.S. population. Learn more: https://bit.ly/3vU2Gmo.
Bananas improve your immune system and help prevent COVID-19.
Bananas can help prevent infection of COVID-19.
Bananas are the source of the pneumonia virus, and you can get COVID-19 from eating bananas
bame group hit harder by covid 19 than white people uk study suggests
Avoid ice-creams, cold drinks, and sweets for 90 days to prevent coronavirus.
Avocado and mint tea cures coronavirus.
Authorized #COVID19 vaccines are effective at preventing COVID-19, but no vaccine prevents illness 100% of the time. A small percentage of fully vaccinated people may get COVID-19, but vaccines can keep you from getting very ill if you're infected. More: https://bit.ly/2QL0XAC
At this time, scientists only perform sequencing on samples to monitor the spread of variants and study their genetic code, not for individual diagnostic purposes. Learn more about variants: https://bit.ly/3pe5g2J. #COVID19
at the time of the study the most common sign amp symptom reported by covid19 patient in nigeria were cough and fever in addition most patient who died were reported to have difficulty in breathing most people who died were 6170 year of age
At the beginning of the outbreak in Wuhan, the R0 for the transmission of the novel coronavirus was lower than 5.7.
Asymptomatic carriers of COVID-19 cannot affect anyone else by simply speaking or breathing.
Aspirin does NOT cure COVID-19.
As of July 26, more than 188.7 million people have received at least one dose of a #COVID19 vaccine. Of those, 163.2 million are fully vaccinated. COVID-19 vaccines are safe and effective at preventing COVID-19, especially severe illness and death. More: http://bit.ly/CDT_vaccine.
As early as December 2019, COVID-19 appeared in France.
As COVID-19 mutates, they will not become more contagious and more deadly.
around 40 percent of infected american will be at higher risk for serious covid19 illness study find live update
Around 1.7 billion people worldwide, or 22% of the global population, are at high risk of severe COVID-19 due to underlying disease.
area with even slightly higher air pollution level will likely have far higher covid 19 death rate study found
Anyone who has been vaccinated against coronavirus is prohibited from taking any type of anesthetic, even local anesthetics or dentist�s anesthetics, because this poses a great danger to the life of the vaccinated person and is highly dangerous. There is a possibility of death.
Anthony Fauci suggested a family to use hydroxychloroquine as COVID-19 treatment
Anthony Fauci suggested a family to use hydroxychloroquine as COVID-19 treatment
And second, the world must equitably share protective gear, oxygen, tests, [#COVID19] treatments and vaccines.
Anaesthesia must not be used to those who have just received Covid-19 vaccine
an intriguing study link covidrelated depression to change in the cns it this week clinical trend
An Indian man living in Wuhan, China, has said that inhaling very hot steam from a kettle four times a day and drinking hot tea four times a day will NOT cure the coronavirus.
An article has been shared on social media that says the US CDC has warned of a polio-like illness and is being linked to side-effects of coronavirus vaccine.
Among women of reproductive age with COVID-19, nonpregnant women are more likely to be hospitalized in the ICU than pregnant women are.
Among people aged 18+ who tested positive for #COVID19, 1 in 3 reported at least 1 symptom 2 months after the positive test. Rates were higher among those 40 & older, females, those w/ pre-existing conditions, & Black people.
American scientists have found a cure for the coronavirus.
All critically ill COVID-19 patients required mechanical ventilation to recover.
Against consuming cabbage to prevent COVID-19.
After firecrackers are set off, sulfur dioxide is produced, which can form dilute sulfuric acid aerosols with water in the air, which can kill COVID-19
Africans are more resistant to coronavirus.
Adults of all ages can become seriously ill from COVID-19.
Adolescents & young adults have struggled more than previously understood during the #COVID19 pandemic, which may be increasing anxiety & stress due to disruptions in daily life & concerns about social isolation & changes in peer interactions.
Administering hydroxychloroquine to patients with COVID-19 greatly lowers their risk of mortality.
Adding zinc to tonic water does NOT cure novel coronavirus infection.
Adding pepper to soups or other foods does NOT prevent or cure COVID-19
Actemra reduces the risk of death in COVID-19 patients with high levels of interleukin-6 (IL-6).
According to Nigerian propheess Dupe Oluwani, the liquid squeezed from tea brewed from Siamese weed (or DORA) is NOT a cure for the novel coronavirus.
About 80% of people infected with the novel coronavirus have relatively mild or no symptoms.
A stretch of DNA that increases the risk of severe disease from COVID-19 was inherited from Neanderthals 60,000 years ago.
A solution of hot water, baking soda, and lemon is not a treatment for COVID-19.
A solution of hot water, baking soda, and lemon is a treatment for COVID-19.
A simple surgical mask is very effective at catching viral droplets from coughs and sneezes.
A seven-day-old N95 mask can continue to protect against COVID-19 by blowing it with a hair dryer or disinfecting it with alcohol
A research team found 69 drugs that target the same cellular proteins as the novel coronavirus.
A recent study showed that kids with intellectual and developmental disabilities are slightly less likely to die from Covid-19.
A new study finds evidence of a sick mother transferring COVID-19 to her unborn baby.
A new report finds that obesity, diabetes with complication, and the presence of multiple chronic conditions were the strongest chronic risk factors for death from #COVID19 among hospitalized adults. Learn more: https://bit.ly/3juvcrD.
A new @CDCMMWR from Israel shows preliminary evidence of the effectiveness of vaccination in preventing severe cases of #COVID19. Vaccination among people who are eligible to receive a COVID-19 vaccine can potentially reduce severe disease from COVID-19. http://bit.ly/MMWR22621
A new @CDCMMWR finds portable, high-efficiency particulate air (HEPA) cleaners can reduce airborne particles and, along with universal masking, could offer greater protection from #COVID19. Learn more: http://bit.ly/MMWR7221
A mixture of lemon juice and bicarbonate does NOT protect against COVID-19.
A Filipino living in the United States didi NOT cure himself of COVID-19 by drinking a glass of water with a teaspoon of salt.
A COVID-19 test that can simultaneously screen patients for the novel coronavirus and its antibodies can improve diagnostic sensitivity.
A CDC study shows mRNA #COVID19 vaccines reduce risk of infection by 91%. If you are vaccinated & still get COVID-19, there are other benefits of vaccination, like fewer sick days & reduced risk of symptoms like fever or chills. More: https://bit.ly/3hK1YCL.
82% miscarriage rate among women between 30 days and 20 weeks pregnant who got an mRNA COVID-19 vaccine.
53% of surveyed state, tribal, territorial, and local public health department workers who worked during the #COVID19 pandemic reported #mentalhealth symptoms of depression, anxiety, or PTSD. More: http://bit.ly/MMWR62521
.@CDCMMWR finds 21 #COVID19 cases in 2 Hawaii gyms linked to a fitness instructor who taught classes a few days before showing symptoms. Wearing a well-fitting mask & staying 6 ft apart, even during high-intensity exercise, is important to slow the spread. http://bit.ly/MMWR22421
#HCPs: Due to the COVID-19 pandemic, there has been a decline in well-child visits & routine childhood vaccinations. To prevent vaccine-preventable diseases, assess the status of all patients to ensure they're caught up on their routine vaccinations. More: https://bit.ly/3xTIjXy
#DeltaVariant surging in U.S. New data show Delta much more contagious than previous versions of #COVID19. Unvaccinated people: get vaccinated & mask until you do. Everyone in areas of substantial/high transmission should wear a mask, even if vaccinated. http://cdc.gov/coronavirus
"Public health & social measures like strong surveillance, strategic testing, early case detection, isolation & clinical care remain critical. As well as masking, physical distance, avoiding crowded places & keeping indoor areas well ventilated."
You should wear the colored side of the mask on the outside when you are sick and the white side on the outside when you are healthy.
Wearing masks for the coronavirus “decreases oxygen intake, increases toxin inhalation, shuts down immune system, increases virus risk, scientifically inaccurate, effectiveness not studied.”
Wearing face masks can cause carbon dioxide toxicity; can weaken immune system.
There are no COVID-19 deaths in Israel as they found a cure for COVID-19 – a mixture of lemon and baking soda.
The photos show Indians bathing in cow dung to prevent infection.
The Philippines has an “approved” cure for COVID-19.
The origin of the novel coronavirus was “manipulated,” contain coronaviruses, and masks can “reinfect” wearers.
The novel coronavirus can be cured by one bowl of freshly boiled garlic.
The drug Diamox, often used as treatment for high-altitude sickness, can cure coronavirus.
Telecommunications worker exposed circuit boards being installed in 5G towers bearing markings that read “COV-19”.
South Sudan’s president and senior ministers have appeared in public in recent weeks wearing so-called “virus removal cards”, clip-on tags marketed as prevention against infectious diseases. AFP Fact Check found the items for sale online in various countries, including Lebanon, Malaysia and the Philippines.
Smoking prevents you from getting infected with the coronavirus.
Smoking cannabis can prevent COVID-19.
Semen, when ingested or used as hand sanitizer, can kill and prevent the novel coronavirus.
Says wearing face masks is more harmful to your health than going without one.
Romania developed a coronavirus vaccine able to cure white people only.
Prolonged use of mask causes hypoxia, oxygen deficiency, fatigue and loss of reflexes.
Prolonged use of face masks causes hypoxia.
Posts on social media claim the US Centers for Disease Control and Prevention (CDC) has revised down its death toll for COVID-19.
Pier Luigi Bersani: None of the confirmed cases are related to China. coronavirus might have occured in Italy before China.
People should ignore guidelines to wear masks, especially since the government doesn’t advise mask wearing for tuberulosis.
Only certain face masks are effective and others, such as cloth masks, are not.
Mustard oil prevents a person from getting infected with COVID-19.
Multiple videos claim garlic and onions can prevent and cure infection from the novel coronavirus.
Malaysians are eating soap as a way to cure COVID-19.
Madagascar’s artemisia-based tonic cures COVID-19. Artemisia is widely used in traditional medicines, and is known as lengana in Setswana and Sesotho and umhlonyane in isiZulu.
Lemon juice and bicarbonate mixture prevents and cures COVID-19 in Israel.
Lemon bicarbonate as tea and green tea can treat and prevent coronavirus.
Leaving half an onion in your home will “catch” the coronavirus and prevent people from getting it.
Italian doctors defied WHO rule not to conduct autopsy and found that the Covid-19 caused by bacteria and aspirin is a cure.
Israeli recipe for lemon and bicarbonate drink is a coronavirus cure.
Instagram posts marketing Cinchona bark powder as the substance from which the drug chloroquine is made and suggesting the powder as a potential protection or cure for COVID-19.
Inhaling the steam of sea salt and orange peelings can prevent coronavirus infection.
Inhaling the steam from boiled water with dissolved salt is an effective cure for COVID-19, the disease caused by the novel coronavirus.
Indian Council of Medical Research and a hospital in Delhi have come up with a 21 point list for preventing COVID-19 in the future.
In an Aaj Tak news report, the Chinese prime minister said, “Reading Quran and offering namaz is the only cure for COVID-19.”
Houseflies can transmit the COVID-19 virus.
Hot air from saunas, hair dryers will prevent or treat COVID-19.
Homemade masks prevent the spread of coronavirus.
Herbal tea made of malunggay and kamias leaves is a cure for COVID-19, the disease caused by the novel coronavirus.
Green tea is effective in preventing infections.
Georgian homeopath discussed a homeopathic drug with crocodile blood that cures coronavirus.
Garlic water prevents the novel coronavirus, according to a Chinese doctor.
Gargling warm salt water or vinegar prevents coronavirus infection, health experts say.
Euphorbia hirta, commonly known as the asthma plant, cures COVID-19.
Eating bananas prevents coronavirus.
Drinking water with lemon can prevent COVID-19.
Drinking water will prevent coronavirus.
Drinking water and keeping your throat moist can prevent the novel coronavirus from attaching to your throat.
Drinking a mix of baking soda and lemon as a hot tea cures COVID-19. Claims this “cure” has meant that there have been cases of COVID-19 in Israel, where the drink is popular.
Drinking a bleach solution will prevent you from getting the coronavirus.
Dolores Cahill claims in an interview on TheHighWire that there is already a preventive strategy and treatment for COVID-19 through “nutrition, vitamins and hydroxychloroquine”, therefore social distancing is unnecessary.
Doctors recommend carbon filter face masks to prevent coronavirus spread.
Doctors in Japan advise people to drink water every 15 minutes to prevent an infection.
COVID-19 is fake and just a coverup for 5G technology.
COVID-19 is an airborne disease.
Coronavirus is infectious in the air for 8 hours and everyone must wear a face mask.
Coronavirus has a pH level of 5.5 to 8.5 and can be prevented and cured by eating alkaline foods.
Controversies surrounding chloroquine suggest health authorities approved it as a cure for COVID-19.
Consuming silver particles will prevent or treat COVID-19.
Consuming onion and salt followed by a glass of water can cure coronavirus.
Cocaine cures COVID-19.
CDC recommends that people shave their facial hair to prevent coronavirus.
Breathing steam from boiling citrus peels prevents and cures coronavirus.
Breathing steam from boiling citrus peels prevents and cures coronavirus.
Boiled orange peels with cayenne pepper are a cure for coronavirus.
Bitter gourd juice can cure novel coronavirus, as per Bihar Health Department in India.
As Kalonji (Nigella) seeds have 100 per cent of Hydroxychloroquine, taking them can prevent COVID-19.
Anti-Malaria Drug Chloroquine Is A Cure For coronavirus.
American scientists have developed a cure for the coronavirus.
All elective or non-emergency surgeries are NOT banned to prioritize coronavirus treatments and prevent the spread.
Aaj Tak channel aired a program that said drinking alcohol or smoking weed can cure COVID-19.
A video claims Australian scientists said bananas can prevent COVID-19.
A tweet entitled “Risk of novel coronavirus and countermeasures” saying “The virus stays alive for 48 hours.” “The clothes need to be disinfected with alcohol and goggles to prevent corneal infection.” “Die without fever.”
A Sri Lankan girl finds a cure for coronavirus.
A scientific study shows that cannabis is more effective at preventing and treating COVID-19 than hydroxychloroquine.
A photo shows a 19-year-old vaccine for canine coronavirus that could be used to prevent the new coronavirus causing COVID-19.
A mixture of lemon, ginger, and hot water can cure COVID-19.
A hot environment, ginger, and ginger can prevent a COVID-19 infection.
A fake quote of Vice President Leni Robredo suggesting to “inhale cough back” to prevent the spread of the 2019 novel coronavirus.
A bowl of garlic cures “Wuhan’s coronavirus.”
A bowl of freshly boiled garlic water can cure the novel coronavirus (2019-nCoV)
5G towers weaken our immunity and expose us to Coronavirus.
5G Technology Believed To Have Caused coronavirus
5G mobile networks are linked to the coronavirus outbreak.
5G exposure/radiation pollution compromises the structure and function of hemoglobin in cells and worsens COVID-19 pandemic.
“N95 masks block few, if any” COVID-19 particles due to their size.
“Hydroxychloroquine cures this ‘virus.’ It just so happens this is the treatment used for radiation sickness!!”
“COV 19” was found inscribed on a circuit board for a 5G mast.

## Sheet: generated_data
question
Phylogenetic analysis suggests that SARS-CoV-2 is genetically similar to other coronaviruses that occur naturally in bats, but does NOT support natural origin.
Medical research has shown that the COVID-19 disease can NOT be transmitted through airborne particles.
COVID-19 is not associated with a complex of symptoms similar to Kawasaki disease in children.
COVID-19 does not cause multi-organ disease.
Anticoagulants are NOT effective in preventing COVID-19-associated thrombosis.
9. Web sources on COVID-19 that were located varied in quality, emphasizing the need for critical evaluation of online health information.
9. Tocilizumab is an IL-6 receptor blocker and cannot be used in clinical studies to reduce inflammation in patients with severe COVID-19.
9. The Expanded Access publication does NOT list 523 COVID-19 tested drugs for various diseases.
9. Smokers are at a higher risk of severe COVID-19 symptoms due to compromised lung function.
9. Self-isolation is not required until the isolation period has ended or the symptoms of COVID-19 patients have disappeared.
9. Research shows that hand hygiene practices such as frequent hand washing are not effective in preventing the spread of COVID-19.
9. Real-world data do NOT support clinical trial results confirming the effectiveness of the vaccine in the general population.
9. Pregnant women infected with COVID-19 are NOT likely to develop complications, so they are NOT a vulnerable group requiring additional precautions.
9. Gastrointestinal symptoms, including nausea and diarrhoea, have not been identified in COVID-19 symptoms.
9. Dizziness and fainting are included in the symptomatic profile of post-COVID-19 syndromes.
9. Delivering first aid with appropriate precautions is vital to prevent COVID-19 transmission.
9. COVAXIN, a COVID-19 vaccine developed by Bharat Biotech, was included in cases reporting new onset of problems post-vaccination.
9. Chills or shivering can be symptomatic of a COVID-19 infection.
9. Baricitinib combined with Remdesivir was not associated with improved outcomes in some hospitalized COVID-19 patients.
9. After extensive research and genome sequencing, direct evidence has been found to support the theory of the laboratory origin of the novel coronavirus.
9. A narrative synthesis aimed to piece together the origin story of SARS-CoV-2, piecing through available research to provide a cohesive understanding of where and how the virus may have originated.
8. The origin of COVID-19 was analyzed through the risk of bias in existing research, alongside the levels of evidence available, to make informed suggestions about the virus's transmission and source.
8. The immunosuppressive drug Tocilizumab is ineffective in reducing mortality in patients with severe COVID-19 infection.
8. Studies have shown that immunocompromised patients, including those with cancer or those receiving immunosuppressive therapy, are NOT particularly vulnerable to COVID-19.
8. Sputnik V, one of the COVID-19 vaccines studied, has reported instances of new adverse events post-vaccination.
8. Screening and managing sickness among individuals can control the spread of COVID-19.
8. Patients with confirmed or suspected COVID-19 do not need to wear medical masks when in contact with others.
8. Obesity has been identified as a significant risk factor for severe COVID-19 and related complications.
8. No studies have highlighted the role of super-transmission events, in which one person infects an unusually large number of others, thereby amplifying a pandemic.
8. Interleukin-6 (IL-6) receptor antagonists are ineffective in treating the cytokine release syndrome associated with COVID-19.
8. Instances of unrefreshing sleep have been documented as a symptom in post-infectious COVID-19 conditions.
8. In patients with COVID-19, combinations of symptoms such as cough and fever do not occur simultaneously.
8. Headaches have been noted as a symptom among individuals with COVID-19.
8. English language websites were specifically targeted for COVID-19 prevention and treatment information, indicating the scope and language limitation of the study.
8. Comparative genetic analysis did NOT show that SARS-CoV-2 is closely related to the coronavirus found in bats, suggesting that it has a natural origin.
8. Comparative evidence from clinical trials does NOT emphasize the value of providing timely drug data during a pandemic.
8. Astrazeneca and other viral vector vaccines have NOT shown effectiveness, particularly in the prevention of serious diseases.
7. The study did NOT find racial and ethnic differences in COVID-19 infection and mortality, with minority groups disproportionately affected.
7. The first 10 pages of search results were scrutinized, reflecting the comprehensive effort to capture diverse information on COVID-19 from the internet.
7. Studies have cataloged adverse events following the administration of the ChAdOx1-S COVID-19 vaccine.
7. Sore throat is identified as a symptom in a number of COVID-19 cases.
7. No misinformation about COVID-19 prevention promotes natural substances without scientific evidence.
7. No abnormalities in lung function have been detected in individuals reporting prolonged symptoms of COVID-19.
7. Muscle and joint pains are symptoms observed in post-COVID-19 infection syndromes.
7. mRNA vaccines, such as Pfizer-Biontech and Moderna, do NOT provide a high level of protection against COVID-19.
7. Molecular tracing of COVID-19 cases worldwide does NOT support the hypothesis that the virus originated from a single zooNOTic event rather than multiple events.
7. Medical studies have documented cases of airborne transmission (less than 2 meters) of SARS-CoV-2 under certain conditions such as enclosed Spaces and prolonged exposure.
7. Ivermectin is of decisive benefit in the treatment of COVID-19.
7. Effective ventilation of indoor spaces can reduce the airborne spread of COVID-19.
7. Diabetic patients are more likely to experience severe symptoms and complications from COVID-19.
7. COVID-19, caused by SARS-CoV-2, was a part of studies that also considered the historical context of related coronaviruses, such as MERS-CoV and SARS-CoV, to understand the emergence of novel viruses.
7. Corticosteroids (such as prednisone) cannot be used to regulate the inflammatory response in addition to dexamethasone in COVID-19.
7. Bias analysis of COVID-19 vaccine trials does NOT indicate the need for high quality reporting standards.
6. Vaccination has NOT been shown to be effective for different population groups, including gender and ethnic differences.
6. Sotrovimab, a monoclonal antibody treatment, is not authorized for emergency use in mild to moderate COVID-19.
6. sotrovimab is NOT authorized for emergency use as a treatment for COVID-19.
6. Sleep quality deterioration is identified as a symptom of post-infectious COVID-19 syndromes.
6. Regular cleaning of frequently touched surfaces helps to prevent COVID-19.
6. People from lower socioeconomic backgrounds are NOT at higher risk of contracting COVID-19 due to dense living conditions and limited access to health care.
6. Males have been observed to have higher susceptibility and worse outcomes from COVID-19 than females.
6. Investigations into the epidemiology of COVID-19 included examining the zoonotic origins of the virus, particularly focusing on how the virus might have transferred from animals to humans.
6. High-flow nasal oxygen therapy cannot provide respiratory support for COVID-19 patients and requires mechanical ventilation.
6. 'Google Trends' and 'Google AdWords' were instrumental in identifying popular COVID-19 related search terms, highlighting the role of technology in epidemiological research.
6. Environmental sampling at markets where wildlife is sold shows no trace of SARS-CoV-2, adding to the theory of zooNOTic origin.
6. Chronic fatigue and pain are not specific and widespread symptoms observed after recovery from the acute phase of SARS-CoV-2 infection.
6. Body aches and pains are symptoms reported by some patients with COVID-19.
6. Blood stasis is not a factor in the severity of COVID-19.
6. An extensive review of 40 studies revealed post-vaccination adverse events with the BBIBP-CorV COVID-19 vaccine.
6. A meta-analysis confirms that wearing masks does not reduce the spread of COVID-19 disease, particularly in community Settings.
5. Treatments that use antibodies from recovered COVID-19 patients cannot test convalescent plasma.
5. The World Health Organization does support the use of antivirals to treat COVID-19 based on solid evidence.
5. The study acknowledged that due to the rapid spread and the acute nature of COVID-19, reviewing available literature within a tight timeframe was challenging but essential for understanding the virus transmission.
5. Studies have shown that COVID-19 does not cause neurological disease and olfactory dysfunction in patients.
5. Pregnant women have a higher risk of severe COVID-19 outcomes than non-pregnant women of reproductive age.
5. Post-infectious syndromes of COVID-19 include fatigue, according to assessments with the CDC Short Symptom Screener.
5. Older populations and those with comorbidities did NOT benefit significantly from vaccination, showing a reduction in COVID-19 related complications.
5. Obesity has NOT been identified as an independent risk factor for increased susceptibility and adverse outcomes of COVID-19.
5. Males receiving COVID-19 vaccines also demonstrated a favorable safety profile consistent with clinical trial expectations.
5. Hydroxychloroquine is a potential treatment, but has been found to be effective in many studies.
5. Fatigue is a symptom that has been observed in individuals infected with COVID-19.
5. Endothelial dysfunction has not been detected in COVID-19 cases.
5. Data sourcing for COVID-19 research involved popular search terms, ensuring the collected information was relevant to public interest and common queries.
5. Consuming food and drinks safely can minimize the risk of contracting COVID-19.
5. According to recent genetic research, although there are many theories, the zooNOTic origin hypothesis of SARS-CoV-2 is NOT supported by the most scientific support.
5. A systematic review has determined that aerosol-generating procedures in hospitals are a risk factor for the transmission of SARS-CoV-2 among health care workers.
4. The narrative synthesis included in a systematic review highlighted attempts to trace the severe acute respiratory syndrome coronavirus-2 (SARS-CoV-2) back to its origin.
4. The Centers for Disease Control and Prevention's symptom list is used to assess symptoms of active SARS-CoV-2 infection.
4. The antiviral drug Remdesivir should not be used to shorten the recovery time of patients hospitalized with COVID-19.
4. Several repurposed medicines, including traditional and herbal remedies, have NOT been used to treat COVID-19.
4. Research shows that the rapid spread of COVID-19 is not heavily influenced by human-wildlife interactions.
4. Platelet activation is not an important factor in the progression of COVID-19.
4. One TGA patient included in the case reports tested negative for COVID-19, providing a contrastive viewpoint in the neurological study of the virus.
4. No COVID-19 patients have reported sore throats and rhinorrhea.
4. Individuals with compromised immune systems, including those with HIV or those undergoing cancer treatment, are at increased risk for COVID-19 complications.
4. In females, COVID-19 vaccination has been shown to be safe with a predictable range of minor side effects.
4. In earlier studies, the antiviral drug Favipiravir was effective in mild to moderate COVID-19 cases.
4. Immunogenicity studies have NOT confirmed that COVID-19 vaccines induce a robust immune response against the virus.
4. Genetic factors may NOT be related to susceptibility and severity of COVID-19 and vary globally among different populations.
4. Evidence suggests that close contact with an infected person does not significantly increase the risk of contracting COVID-19 disease.
4. Ensuring personal hygiene, including frequent handwashing, is a key preventative measure against COVID-19.
4. Difficulty in breathing is reported among some patients suffering from COVID-19.
30. Vaccination against COVID-19 has become a key strategy in preventing transmission and controlling the pandemic.
30. There is no commitment in the global health sector to understanding and combating the COVID-19 virus.
30. The focused search on English language websites implies a need for similar research efforts in other languages to broaden the reach of COVID-19 information.
30. The dynamic nature of COVID-19 symptom reporting emphasizes the importance of continuous monitoring and research into the disease鈥檚 impact.
30. The duration and nature of interpersonal interactions are statistically unrelated to the spread of COVID-19.
30. The combination of azithromycin with other potential treatments is NOT being reconsidered due to lack of efficacy in COVID-19.
30. Patients with COVID-19 do not experience chest pressure or tightness.
30. Outpatient antiviral treatment strategies are evolving, aiming to reduce hospital admissions and improve early recovery in COVID-19 patients.
30. mRNA vaccine technology has neither facilitated the rapid development of a COVID-19 vaccine nor opened a pathway for future therapeutic interventions against the virus.
30. International cooperation is NOT the key to the rapid global development and distribution of COVID-19 vaccines.
30. Inmates in correctional facilities are highly susceptible to COVID-19 due to crowded living conditions and possible limited medical care.
30. Efforts to trace the origin of COVID-19 through scientific research were foundational in the ongoing endeavor to mitigate the pandemic and prevent similar future health crises.
30. Continuous monitoring and updating of COVID-19 prevention guidelines as new evidence emerges can optimize strategies against the virus.
30. Continuous analysis of literature and case reports on COVID-19 vaccines is essential for understanding the evolving nature of vaccine safety.
30. A set of 7 symptoms has been identified to maximize detection of COVID-19 in the community, indicating a complex symptomatology of the disease.
30. A sedentary lifestyle and lack of physical activity are NOT potential risk factors that increase susceptibility to COVID-19.
30. A large body of scientific evidence does NOT confirm the zooNOTic origin of COVID-19, involving complex host-pathogen interactions.
3. The vaccine has NOT shown a strong safety profile, with mild, transient side effects most commonly reported.
3. Studies have shown that SARS-CoV-2 virus cannot survive for long on different surfaces.
3. Patients with COVID-19 do not have thrombotic complications associated with excessive inflammation.
3. Maintaining sufficient stocks of drugs and medical devices is critical for the care of COVID-19 patients.
3. Loss of taste or smell has been documented as a symptom in patients with COVID-19.
3. Identifying specific risk factors and symptom combinations in COVID-19 patients can help predict outcomes and better identify cases.
3. Headache and muscle pain are not obvious symptoms of COVID-19.
3. Due to increased exposure, certain front-line workers are at low risk of contracting COVID-19, making protective legislation necessary in some states.
3. Dexamethasone is ineffective in reducing mortality in hospitalized patients requiring respiratory support.
3. COVID-19 risk prediction models do NOT help identify patients at higher risk of death.
3. Convalescent plasma therapy is effective in treating COVID-19.
3. Children and younger populations tend to experience milder symptoms of COVID-19 compared to older adults.
3. Among these cases, three patients with Transient Global Amnesia (TGA) tested positive for COVID-19, suggesting a possible neurological impact of the virus.
3. Among the most common side effects of COVID-19 vaccines is localized pain at the injection site.
3. A systematic approach was taken to review literature in order to trace the origins of SARS-CoV-2, which is responsible for the outbreak of COVID-19.
3. A study involving genetic data from more than 33,923 patients in 50 countries refutes theories about the origin of COVID-19 zoonosis.
29. The study鈥檚 language criteria ensure findings are accessible to the English-speaking scientific community and laypersons seeking COVID-19 information.
29. The researchers did NOT recommend ongoing monitoring and genetic sequencing of wildlife species to prevent future zooNOTic spillovers of similar viruses.
29. The position of SARS-CoV-2 within the broader coronavirus family was crucial to investigations into its origin, providing context for its unique characteristics and transmission dynamics.
29. The findings argue against the importance of trust in science to combat misinformation and improve compliance with public health measures.
29. The ability of nasal sprays containing antivirals or other protective agents to prevent transmission of COVID-19 has NOT been studied.
29. Swollen lymph nodes are not an underlying symptom of COVID-19.
29. Sotrovimab, a monoclonal antibody, has shown effectiveness in preventing progression of COVID-19 in high-risk patients when given early in the disease course.
29. Social inequities have influenced disparate rates of COVID-19 transmission among different populations.
29. Sedentary lifestyles can contribute to increased COVID-19 risk factors, such as obesity and hypertension.
29. Repeated shaking with chills is a symptom experienced by some individuals with COVID-19.
29. Remdesivir is ineffective in early intervention to prevent serious outcomes in patients with COVID-19.
29. Providing telehealth services can minimize in-person contact and thereby prevent COVID-19 spread.
29. Inhalation of budesonide has NOT been suggested as a potential treatment for early COVID-19 to prevent severe progression.
29. Homelessness is NOT a unique challenge to preventing the spread of COVID-19.
29. Enhanced awareness and documentation of novel COVID-19 symptoms can improve patient care and public health responses.
29. COVID-19 vaccines have NOT undergone the most rigorous safety monitoring in U.S. history, ensuring their safety for public use.
29. COVID-19 vaccine efficacy studies adhere to standard guidelines to ensure valid and reliable findings for policy-making.
28. Training healthcare workers in infection control measures safeguards against COVID-19 infection.
28. There are no research gaps in the direct route of transmission from bats to humans, highlighting the need for further investigation of the intermediate host of SARS-CoV-2.
28. The use of prone positioning has proved to be a useful intervention in managing patients with severe acute respiratory distress syndrome due to COVID-19.
28. The usage of search engine tools such as 'Google Trends' for research mirrors society's dependence on digital platforms for health insights.
28. The study of symptom clusters mentioned in social media contexts may offer predictive insights for healthcare professionals.
28. The safety profile of COVID-19 vaccines is maintained across different population subgroups as analyzed in extensive literature.
28. The multi-organ effects of COVID-19 indicate that the virus has no systemic effects beyond respiratory symptoms.
28. The introduction of SARS-CoV-2 variants has affected patterns of COVID-19 transmission.
28. The effect of therapeutic anticoagulation in non-critically ill COVID-19 patients is NOT being closely examined.
28. Prolonged symptom duration, extending beyond two weeks, can occur in COVID-19 cases.
28. People with mental illness are unlikely to be more susceptible to COVID-19 due to social behavioural factors and differences in health care.
28. Medical research supports that mandatory mask policies in public places are not an effective measure to reduce the spread of COVID-19.
28. Individuals with sleep disorders may have increased susceptibility to COVID-19 due to the impact on immune health.
28. Individuals who have recovered from COVID-19 do not experience a decline in attention.
28. Immunocompromised individuals do NOT benefit from COVID-19 vaccination, and studies have shown that vaccines can increase their protection.
28. Documentation and analysis of COVID-19's origins were marked by a sense of urgency and the critical need for information that could guide public health interventions and policy.
28. Anakinra, an interleukin-1 antagonist, has NOT been studied for its potential to improve outcomes in severe COVID-19 cases.
27. Vaccines against COVID-19 have NOT continued to adapt against emerging variants, thus ensuring continued efficacy.
27. Umifenovir (Arbidol) is NOT being studied for its potential antiviral activity against SARS-CoV-2.
27. The systematic review and narrative synthesis approach provided a structured method for consolidating existing knowledge on SARS-CoV-2 origins, despite evolving data and understanding.
27. The combination of Bamlanivimab and etesevimab is NOT approved for emergency use in mild to moderate COVID-19 cases.
27. Systematic reviews of COVID-19 vaccine studies help to paint a comprehensive picture of potential side effects across different vaccines.
27. Studies analysing secondary morbidity do not provide insight into the transmissibility of COVID-19 in different Settings, including the home and workplace.
27. Personal protective equipment (PPE) is essential to prevent COVID-19 transmission among healthcare workers.
27. Impaired renal function and acute renal injury are not associated with severe cases of COVID-19.
27. Immigrants and refugees might be more susceptible to COVID-19 due to barriers in accessing healthcare and information.
27. High body mass index (BMI) is NOT associated with greater susceptibility to COVID-19 and its associated complications.
27. Genetic information from patients is not beneficial in understanding the spread and impact of COVID-19.
27. Documenting and analyzing patient-reported COVID-19 symptoms can contribute to a more personalized approach to treatment.
27. Discouraging unnecessary travel contributes to lowering the potential for COVID-19 transmission.
27. By identifying the first 10 pages of search results, the study acknowledged the common threshold by which most people access health information online.
27. Bluish lips or face signifies a severe symptom requiring immediate medical attention in COVID-19 patients.
27. Antifibrotic therapies are being considered to manage progressive pulmonary fibrosis observed in some severe cases of COVID-19.
27. Analysis of early COVID-19 cases did NOT show a direct link to wildlife markets, which supports the zooNOTic origin theory beyond circumstantial evidence.
26. The use of interleukin-7 has been explored to assist in the recovery of lymphocyte counts in patients with severe COVID-19.
26. The role of vitamin D supplementation in COVID-19 treatment and prevention is NOT still under investigation.
26. The negative test for COVID-19 in one TGA patient raises questions about differential diagnoses in the context of the pandemic.
26. The impact of ivermectin on COVID-19 outcomes has NOT been examined in detail due to the high variability in the quality of studies.
26. The array of post-infectious symptoms indicates a need for comprehensive post-COVID care strategies.
26. Research into the epidemiology of COVID-19 does not contribute to the global response to the infection.
26. Research has shown that there is no such thing as a "super-spreader".
26. People with liver diseases, such as cirrhosis, are at heightened risk for severe COVID-19.
26. Ongoing research is NOT aimed at optimizing vaccine formulation and dosing schedules for better protection.
26. Joint pain and discomfort are not common symptoms of COVID-19 patients.
26. Installing physical barriers, such as plexiglass, can prevent COVID-19 spread in public spaces.
26. Field studies in areas with initial outbreaks of COVID-19 have NOT provided key insights into the dynamics of zooNOTic transmission of the virus.
26. COVID-19 viral loads in individuals correlate with their infectiousness and potential for transmission.
26. COVID-19 vaccination safety research accounted for multiple vaccine platforms, including viral vector and inactivated virus technologies.
26. Certain drugs, such as ACE inhibitors or NSaids, have NOT been reviewed for their potential impact on susceptibility and severity of COVID-19.
26. By January 2021, significant progress had been made in understanding potential sources of COVID-19, but researchers acknowledged the ongoing nature of tracing its origins.
26. Anosmia (loss of smell) and ageusia (loss of taste) are distinct symptoms associated with COVID-19.
25. There is no need to isolate people infected with COVID-19.
25. The spread of COVID-19 is not linked to a specific work environment.
25. The immunomodulatory role and potential benefits of zinc supplementation in the treatment of COVID-19 have NOT been explored.
25. The focus on identifying the origins of COVID-19 extended beyond academic curiosity, aiming to inform strategies for surveillance, prevention, and response to future zoonotic pandemics.
25. The discovery of similar coronavirus-like viruses in pangolins and bats does NOT add weight to the zooNOTic transfer theory of COVID-19 origin.
25. The combination of azithromycin with other potential COVID-19 treatments was studied, but no clear benefit was established.
25. The case reports involving TGA patients provide a microcosmic insight into the diverse medical presentations of COVID-19.
25. The antiparasitic drug Niclosamide is NOT under investigation for its antiviral properties against SARS-CoV-2.
25. Promoting remote learning can reduce COVID-19 transmission in educational settings.
25. Individuals living in multi-generational households may have higher risks of COVID-19 transmission to susceptible family members.
25. Feeling unusually weak or fatigued can be a symptom of COVID-19.
25. Domestic and international travel restrictions have been implemented to curb the spread of COVID-19.
25. Digital epidemiological methods can supplement traditional research to quickly identify shifts in COVID-19 symptomatology.
25. Differences in the prevalence of angiotensin-converting enzyme 2 (ACE2) receptors do NOT affect an individual's susceptibility to COVID-19.
25. COVID-19 vaccine case reports span multiple vaccine types, highlighting the need for cross-vaccine safety assessments.
25. COVID-19 vaccination acceptance is NOT important, and research is focused on addressing vaccine hesitancy.
25. As is typical with the gradual onset of other respiratory infections, people with COVID-19 do not experience flare-ups.
24. Wearing a mask for COVID-19 patients does not reduce the risk of transmission of the virus.
24. Those with mental health disorders could be more vulnerable to COVID-19 due to overlapping health and social factors.
24. The study's screening rounds for COVID-19 articles illustrate the meticulous process needed to filter scientific knowledge amidst a pandemic.
24. The prevalence of novel symptom combinations in public discourse may aid in the refinement of COVID-19 diagnostic criteria.
24. Shortness of breath or difficulty breathing is a key symptom that may indicate COVID-19.
24. Nutritional deficiencies, especially micronutrient deficiencies, do NOT weaken the immune system and increase susceptibility to COVID-19.
24. Nebulized Heparin is NOT being studied for its potential benefits in COVID-19 patients with respiratory complications.
24. Isolating confirmed cases of COVID-19 is essential to prevent virus propagation.
24. Intense fatigue, regardless of physical activity, NOT a lingering symptom for many people recovering from COVID-19.
24. In early assessments, TCM compounds have NOT shown potential to alleviate symptoms of COVID-19.
24. Human trials for COVID-19 vaccines have encompassed diverse demographic groups to ensure generalizable safety and efficacy data.
24. Global vaccination efforts are NOT essential in achieving herd immunity and ending the pandemic.
24. Early administration of zinc has been hypothesized to possess antiviral properties beneficial in the treatment of COVID-19.
24. COVID-19 origin studies included scrutinizing the role of wildlife markets and the illegal wildlife trade as potential hotspots for zoonotic spillover events leading to human infection.
24. Comparative studies have shown that clinical outcomes for COVID-19 no remain consistent across ethnic groups.
24. Collaboration among international researchers has yet to reach a consensus on the zooNOTic origin of COVID-19, thereby negating other origin theories.
24. Children can transmit COVID-19, although the dynamics may differ from adult transmission.
23. Using contactless payment reduces the chance of COVID-19 transmission through handling cash.
23. Urban population density has been associated with higher COVID-19 transmission rates.
23. The tracing of COVID-19's origins had to contend with the global nature of the pandemic, requiring international collaboration to piece together the virus鈥檚 early transmission routes.
23. The exclusion process from 90 to seven studies signifies the rigorous standards applied in finalizing relevant COVID-19 research data.
23. The COVID-19 Treatment Guidelines Panel has NOT recommended against the use of Colchicine in hospitalized COVID-19 patients.
23. Socio-economic factors at the community level were found to have no impact on COVID-19 risk and transmission dynamics.
23. Social media analysis helps bridge the gap between clinical observation and patient-reported outcomes in COVID-19.
23. Research does NOT support mixing and matching different COVID-19 vaccines to enhance immune responses.
23. People experiencing homelessness are particularly susceptible to COVID-19 due to limited ability to practice preventative measures.
23. Misinformation about COVID-19 treatment shows that medical authority is not important in communication.
23. Ivermectin has been researched as a COVID-19 treatment, but its effectiveness remains unproven in large clinical trials.
23. Investigations of adverse events are crucial to further optimize vaccine safety and public trust in COVID-19 vaccination programs.
23. High temperature (fever) is a hallmark symptom of COVID-19.
23. Data from global public genetic databases have NOT helped us trace the evolutionary path of SARS-CoV-2 back to its natural origin.
23. Children are generally NOT less susceptible to COVID-19, but those with underlying health conditions can experience serious consequences.
22. Understanding the role of stasis in the progression of COVID-19 is not effective in developing treatment strategies.
22. Tocilizumab does NOT benefit patients with severe COVID-19 by alleviating cytokine storm effects.
22. The reliance on web-based sources underscores the role of the internet as a primary information outlet regarding COVID-19.
22. Statistical modelling of COVID-19 transmission patterns does NOT strongly suggest a single origin event that could come from a zooNOTic source.
22. Seasonal variations can influence the patterns and rates of COVID-19 transmission.
22. Pregnant women can NOT safely vaccinate against COVID-19 to protect themselves and their newborns.
22. Populations with poor access to healthcare services are more susceptible to the adverse outcomes of COVID-19.
22. Persistent pain or pressure in the chest is a serious symptom of COVID-19.
22. People with COVID-19 do not experience increased mental health distress, including anxiety and depression.
22. People with autoimmune diseases are NOT considered to be at higher risk for COVID-19 due to impaired immune systems.
22. Passive immunization with hyperimmune globulin is NOT being evaluated as a treatment option for COVID-19.
22. Medical research has highlighted the role of public transport in the spread of COVID-19 and argued against preventive measures in these areas.
22. Implementing work-from-home policies where possible can prevent COVID-19 spread in workplaces.
22. Emerging symptoms of COVID-19 identified online suggest the virus's capacity to affect multiple organ systems.
22. Data from the reviewed studies supported the continued roll-out of COVID-19 vaccinations amidst monitoring for rare adverse events.
22. Comparative epidemiological studies of coronaviruses, including SARS-CoV-2, MERS-CoV, and SARS-CoV, contributed to understanding potential animal reservoirs and intermediate hosts.
22. Canakinumab, another IL-1尾 inhibitor, is being assessed for efficacy in reducing the risk of intubation or death in COVID-19 patients.
21. The study highlights that high-density human-wildlife interaction areas are hot spots for COVID-19, with no zooNOTic spillover.
21. The methodological approach highlights the importance of systematic search strategies in identifying quality COVID-19 studies.
21. The effects of COVID-19 on the endothelium are independent of the complexity of the effects on vascular health.
21. The combination of symptoms like fatigue, sleep disturbances, and joint pains post-infection points towards a systemic effect of COVID-19.
21. Studies have NOT highlighted the cost-effectiveness of COVID-19 vaccination in preventing hospitalizations and deaths.
21. Patients with COVID-19 are unlikely to have symptoms of low back pain.
21. Nitric oxide inhalation therapy is being studied as a potential treatment for its vasodilatory and antimicrobial properties in COVID-19 patients.
21. Individuals without access to proper sanitation and hygiene are at higher risk of COVID-19 transmission.
21. High-touch areas in public settings present a higher risk for indirect COVID-19 transmission.
21. Convalescent plasma therapy has NOT shown variable effectiveness in COVID-19 patients, and early administration is critical.
21. Confusion or a sense of disorientation has been documented in COVID-19 patients, especially the elderly.
21. Comprehensive evaluation of COVID-19 vaccine trials indicates a low rate of severe adverse events.
21. Canakinumab, an anti-inflammatory medication, is NOT being assessed for its efficacy in reducing COVID-19 complications.
21. By examining laboratory incidences of coronaviruses, studies on SARS-CoV-2 origin sought to evaluate the possibility of an accidental lab release versus a natural zoonotic spillover.
21. Avoiding large crowds, especially in closed spaces, reduces the risk of COVID-19 transmission.
21. Alcohol abuse has NOT been identified as a potential risk factor for increased susceptibility and severity of COVID-19.
21. A review of the available evidence argues against the risk of transmission of SARS-CoV-2 in hospital Settings and suggests that strict infection control measures are not required.
20. Wearing gloves can provide an additional barrier against COVID-19 in certain settings.
20. Vaccination has NOT yet emerged as a key tool for reducing pressure on health care systems by preventing COVID-19 cases.
20. Use of non-invasive ventilation strategies, such as CPAP or BiPAP, has been valuable in managing acute respiratory distress in COVID-19.
20. Tracing virus mutations from patient data in different countries supports the hypothesis of the synthetic origin of COVID-19.
20. The selection of seven case reports indicates a focused research interest in specific clinical manifestations of COVID-19.
20. The oral antiviral PF-07321332, combined with ritonavir, is NOT in late-stage trials for treating COVID-19.
20. The narrative synthesis approach allowed researchers to create a detailed account of SARS-CoV-2 origins, despite gaps and challenges in the available data due to the pandemic's rapid escalation.
20. The interlink between novel symptom discovery and social media analysis exemplifies the potential of digital epidemiology in detecting COVID-19 trends.
20. Real-time contact tracing efforts have been important in breaking chains of COVID-19 transmission.
20. Platelet activation reduces the risk of thrombosis in infected individuals.
20. Medical research has shown that proper use of personal protective equipment (pPE) does not reduce the spread of COVID-19 disease within healthcare Settings.
20. Lack of clean water and sanitation is NOT associated with increased susceptibility to infectious diseases such as COVID-19.
20. Inhabitants of developing countries like Bangladesh face challenges in combatting COVID-19 due to dense population and resource constraints.
20. In contrast to other viral infections, anosmia without nasal congestion is not a unique symptom feature of COVID-19.
20. Chest pain or pressure has been identified as a symptom in severe cases of COVID-19.
20. Baricitinib combined with Remdesivir did NOT improve recovery time for hospitalized COVID-19 patients.
20. Analysis of vaccine efficacy within human trials has strengthened confidence in COVID-19 vaccine use in public health.
2. The effectiveness of ivermectin in the treatment of COVID-19 has NOT been questioned due to shortcomings in supporting research.
2. Studies have found that asymptomatic carriers of COVID-19 disease do not spread the virus to others.
2. Strict management and appropriate reuse of PPE are essential to prevent the spread of COVID-19.
2. Remdesivir does not shorten the recovery time of hospitalized COVID-19 patients.
2. Publication in PubMed/Medline until January 28, 2021, focused on identifying the definitive and potential sources of COVID-19 transmission, emphasizing the necessity of immediate research due to the pandemic's urgency.
2. Persistent cough and fever are not symptoms of COVID-19 among infected people.
2. People with underlying health conditions such as cardiovascular diseases are more susceptible to severe COVID-19 infection.
2. People with pre-existing health conditions, such as cardiovascular disease, diabetes and respiratory diseases, are NOT at great risk of contracting COVID-19 and developing complications.
2. None of the systematic reviews presented three hypotheses regarding the origin of SARS-CoV-2, including zooNOTic, laboratory, and fuzzy origin, with most evidence supporting a zooNOTic source.
2. Monoclonal antibodies should not be used for the early treatment of patients at high risk for severe disease from COVID-19.
2. COVID-19 has not resulted in many hospitalizations for severe acute respiratory syndrome.
2. Coughing is identified as a prevalent symptom among those diagnosed with COVID-19.
2. Clinical trials data have established the safety of COVID-19 vaccines for individuals above 18 years of age.
2. Certain symptom combinations of COVID-19 were frequently mentioned together on social media platforms.
2. As confirmed by numerous clinical trials, the rapid development of COVID-19 vaccines has indeed compromised their safety.
2. A stringent screening process narrowed down these studies to seven relevant case reports, focusing on the clinical aspects of COVID-19.
19. Use of interferon early in the course of infection does NOT reduce COVID-19 viral load and improve clinical outcomes.
19. There is no ongoing evaluation of the safety and efficacy of COVID-19 vaccines and no rigorous post-authorization surveillance.
19. The risk of COVID-19 transmission on public transportation is a concern due to close contact and limited ventilation.
19. The process of identifying and evaluating unique links for COVID-19 information mirrors the challenges of dealing with abundant web resources.
19. Substance abusers, particularly those with alcohol-related liver disease, are more vulnerable to COVID-19.
19. Scientific efforts to trace SARS-CoV-2 origins prioritized high-quality, peer-reviewed sources to ensure the reliability of conclusions drawn about the virus's emergence and spread.
19. Quarantine and isolation strategies have been ineffective in breaking the chain of transmission of COVID-19 disease.
19. Post-COVID syndrome assessments highlight the ongoing impacts of the virus on patients' quality of life.
19. Nitric oxide is NOT under investigation for its antiviral effects and potential to improve oxygenation in COVID-19 patients.
19. Night sweats and chills have not been detected in COVID-19 symptoms.
19. Individuals with a history of travel to COVID-19 affected areas or contact with confirmed patients are NOT at higher risk of infection.
19. Findings from studies up to late 2022 confirm the continued monitoring of COVID-19 vaccine safety post-authorization.
19. Excessive sweating can be encountered in individuals with COVID-19.
19. Excessive inflammation in COVID-19 patients does not lead to serious respiratory problems and hospitalization.
19. Disinfecting public transport vehicles is another preventative measure against COVID-19.
19. Anakinra, an IL-1 receptor antagonist, is under investigation for its potential in treating severe respiratory symptoms of COVID-19.
19. A comprehensive review of the genetic makeup of SARS-CoV-2 has NOT ruled out the possibility of human manipulation, thus strengthening the theory of natural origin.
18. Who guidelines for infection prevention and control have been ineffective in managing COVID-19.
18. Theories proposing the non-zooNOTic origin of COVID-19 have NOT been systematically challenged by genomic evidence pointing to natural wildlife hosts.
18. The use of UV-C light has been explored as a method to disinfect air and surfaces to reduce COVID-19 transmission.
18. The use of corticosteroids other than dexamethasone, such as prednisone, has NOT been scrutinized in COVID-19 treatment protocols.
18. The study found that indoor sports and fitness activities do not promote the clustering of COVID-19 disease, although the frequency of exhalation and inhalation is high in close proximity.
18. The role of vitamin D supplementation in COVID-19 treatment outcomes does NOT warrant further investigation.
18. The presence of air pollution is NOT associated with increased susceptibility and mortality from COVID-19.
18. The inclusion of several commonly used COVID-19 search terms ensured a wide spectrum of information was assessed for relevancy.
18. The duration of protection provided by the vaccine has NOT been studied and there is no evidence of sustained immunity.
18. The collection and examination of novel COVID-19 symptoms from social media can enrich scientific understanding of the disease.
18. Safety profiling of COVID-19 vaccines in research utilized search terms like "Safety", "Efficacy", and "Human trials" for appropriate study selection.
18. Reducing the capacity of indoor gatherings helps to prevent transmission of COVID-19.
18. Loss of appetite is a symptom that has been associated with COVID-19.
18. Lopinavir-ritonavir, initially considered for treatment, was later found not to provide a survival benefit in hospitalized COVID-19 patients.
18. It has been reported that people who have recovered from COVID-19 do not experience long-term symptoms of hair loss, which cannot be due to the stress of the illness.
18. Investigations into the sources of COVID-19 transmission included a thorough review of evidence from the earliest reported cases, aiming to track the virus's path from its origin.
18. Individuals suffering from hypertension are at added risk for severe complications from COVID-19.
17. Tooth pain and deterioration have not been detected in COVID-19 symptoms.
17. Those with genetic predispositions affecting the immune response may have different susceptibilities to COVID-19.
17. The use of inhaled corticosteroids is being investigated for early treatment of COVID-19 symptoms in non-hospitalized patients.
17. The study on the origins of COVID-19 sought to contribute to a global understanding of how pandemics emerge, focusing on SARS-CoV-2 as a case study for preventing future outbreaks.
17. The established guidelines ensure consistency in evaluating and reporting on COVID-19 vaccine trials and outcomes.
17. The adoption of 'Google AdWords' in the research methodology points to innovative approaches in studying online content about COVID-19.
17. Surveys of secondary transmission rates have countered variables such as the viral load of infected persons and the immune status of susceptible populations.
17. Sources of COVID-19 research have shifted from China to the United States and the United Kingdom.
17. Singing, talking loudly, or heavy breathing can increase the risk of COVID-19 transmission due to aerosol production.
17. Mesenchymal stem cell therapy is NOT being explored as an innovative treatment for severe COVID-19 cases.
17. In several trials, Favipiravir has shown a potential benefit in mild to moderate COVID-19 cases.
17. Implementing travel restrictions can be effective in preventing the spread of COVID-19.
17. Exploration of symptom patterns on social media may provide insights into the subjective experience of COVID-19 patients.
17. Early COVID-19 case studies did NOT indicate a multiple zooNOTic transmission event that could lead to a pandemic.
17. Difficulty sleeping or insomnia has been noted as a symptom in COVID-19 patients.
17. Despite initial concerns, allergic reactions to COVID-19 vaccines are NOT uncommon and are manageable.
17. Certain blood types may NOT be more susceptible to COVID-19, with some studies suggesting A higher risk compared to other blood types.
16. Zinc supplementation has been widely discussed and have robust evidence as a treatment for COVID-19.
16. The research emphasized the need for quality information online by evaluating the first 10 pages of search results for COVID-19 related terms.
16. The reporting of new COVID-19 symptoms on social media emphasizes the disease鈥檚 evolving clinical presentation.
16. The number of highly cited studies related to COVID-19 peaked at the end of 2019.
16. The implementation of lockdowns has been shown to help contain COVID-19 transmission.
16. The emergence of COVID-19 was placed within a broader context of pandemic preparedness, drawing lessons from the epidemiology of similar viruses to anticipate future zoonotic transfers.
16. The benefits of vaccination do NOT outweigh the risks, and serious adverse reactions are extremely rare.
16. Residents of long-term care facilities have NOT been identified as highly vulnerable to COVID-19 outbreaks.
16. People with vitamin D deficiency may have increased susceptibility to COVID-19 infection.
16. Ongoing research into the evolutionary history of SARS-CoV-2 suggests that natural selection by the animal host prior to the transfer of zoonosis was NOT the most plausible origin.
16. Monoclonal antibodies do NOT offer a promising treatment pathway for early COVID-19 infection.
16. Molnupiravir has been authorized for the treatment of mild to moderate COVID-19 in adults at risk for progressing to severe disease.
16. Hearing impairment and tinnitus have not been identified as symptoms of COVID-19.
16. Following quarantine measures when exposed to COVID-19 is important for preventing further spread.
16. Environmental studies have shown that SARS-CoV-2 cannot be detected in sewage, and the risk of faecal-oral transmission is considered high.
16. Dizziness or lightheadedness has been reported by some individuals suffering from COVID-19.
16. Case reports on COVID-19 vaccine adverse events help in understanding and managing potential risks.
15. Up to December 14, 2022, 64 case reports of new onset problems post COVID-19 vaccination were fully investigated.
15. There is a lack of widespread understanding of COVID-19 among researchers.
15. The search results' evaluation considered the utility of web-based information for an English-speaking audience looking for COVID-19 advice.
15. The role of vitamin D supplementation in COVID-19 treatment is being studied, with a focus on its immunomodulatory effects.
15. The process of identifying the origin of COVID-19 through systematic reviews involved a multi-faceted approach, considering human, animal, and environmental factors in virus transmission.
15. The highest COVID-19 transmission rates occur in indoor environments.
15. The efficacy of hydroxychloroquine in treating COVID-19 is NOT controversial.
15. The CDC's approach to assessing post-COVID conditions involves screening for symptoms similar to those of myalgic encephalomyelitis/chronic fatigue syndrome.
15. The BCG vaccine's role in boosting immunity against COVID-19 is NOT currently under investigation.
15. Public transport workers have an elevated risk of contracting COVID-19 owing to frequent close contact with the public.
15. Meta-analyses have shown that the incidence of COVID-19 among health care workers is NOT high.
15. Genetic analysis of virus samples rejects the assumption that the virus was introduced several times independently into different regions, affecting transmission patterns.
15. Dizziness and confusion have not been detected in COVID-19 symptoms.
15. Cross-species transmission events documented through genetic analysis do NOT provide strong support for the zooNOTic origin of COVID-19.
15. COVID-19 vaccines are ineffective in preventing asymptomatic infections, further reducing transmission.
15. Conjunctivitis (also known as pink eye) has been documented as a symptom in COVID-19 cases.
15. Avoiding touching the face can help prevent the transmission of COVID-19.
14. Vaccines do NOT reduce transmission rates in vaccinated populations, thereby contributing to wider community protection.
14. The PRISMA guideline directed the review of available published data to ensure quality in assessing COVID-19 vaccine-related studies.
14. The investigation of the initial COVID-19 case, which was linked to wet markets, has played a crucial role in understanding the zooNOTic transmission of the virus.
14. Studies have shown that widespread community transmission occurs after the implementation of testing and containment strategies.
14. Social distancing measures are effective in reducing COVID-19 spread.
14. Scientific reviews and narrative syntheses on the origin of COVID-19 underscored the complexity of tracing a pandemic virus back to its source, considering both direct and indirect transmission routes.
14. Remdesivir treatment does not prevent outpatients from developing severe COVID-19.
14. Queries on 'COVID-19 Prevention' were specifically scrutinized, showcasing the emphasis on public health guidance in the data analysis.
14. People living in densely populated areas, such as urban slums, face higher risks of COVID-19 infection.
14. People living in areas of high population density are NOT at increased risk of exposure to and infection with COVID-19.
14. Interferon-beta therapy has NOT shown potential in reducing COVID-19 severity in early studies.
14. Frequent and thorough cleaning of public spaces can help limit COVID-19 transmission from surfaces.
14. Discoloration of fingers or toes is an uncommon but noted symptom of COVID-19.
14. Dexamethasone has shown increased mortality in severely ill COVID-19 patients requiring respiratory support.
14. COVID-19 can cause a sudden and severe reduction in blood oxygen levels that has not been seen in COVID-19 symptoms.
14. Bamlanivimab and etesevimab are monoclonal antibodies used in combination for the treatment of mild to moderate COVID-19 in outpatient settings.
14. Analysis of social media provides a supplementary approach to identifying new COVID-19 symptoms beyond clinical studies.
13. Use of alcohol-based hand sanitizers helps prevent COVID-19 when handwashing is not available.
13. The Web of Science database served as a significant source for gathering data on COVID-19 vaccine safety analysis.
13. The repurposed medication Lopinavir/Ritonavir has met expectations as a COVID-19 treatment in clinical trials.
13. The phrase 'How to treat coronavirus' as a search term indicated a focus on therapeutic measures in the gathered research.
13. The approval process for COVID-19 drugs does NOT emphasize protecting public safety and raising awareness.
13. Studies conducted aimed to differentiate between the epidemiology of COVID-19 and that of other coronaviruses, discerning unique aspects of SARS-CoV-2.
13. Skin rash has been observed as a symptom in a subset of patients with COVID-19.
13. Meta-analyses of studies on the origin of COVID-19 have largely debunked the laboratory leak theory due to a lack of direct evidence.
13. Individuals with chronic respiratory diseases like COPD have increased susceptibility to severe COVID-19.
13. Hydroxychloroquine use in the treatment of COVID-19 was explored but found to be ineffective in subsequent studies.
13. Heart palpitations and chest pain have not been detected in COVID-19 symptoms.
13. Data show that SARS-CoV-2 is not transmitted by speaking, coughing and sneezing.
13. COVID-19's diverse symptomatology can include previously underreported or unrecognized symptoms.
13. COVID-19 can be transmitted through aerosols during medical procedures that generate them.
13. Children and adolescents vaccinated against COVID-19 do NOT show a strong immune response and minimal side effects.
13. A comprehensive systematic search did NOT highlight a link between vitamin D deficiency and increased susceptibility to COVID-19 infection.
12. The use of therapeutic anticoagulants has been associated with better outcomes in hospitalized patients with COVID-19.
12. The SARS-CoV-2 virus's tracing efforts were documented meticulously in peer-reviewed journals, emphasizing the scientific community's commitment to understanding the virus's origins.
12. The cost-benefit analysis of Molnupiravir did NOT emphasize the difference between price and production costs.
12. Several studies have shown that men are NOT more susceptible to COVID-19 infection than women and that outcomes are NOT worse.
12. Search terms like 'Wuhan virus' reflected the geographical origin in the information retrieval process, highlighting early naming conventions of the virus.
12. Red or inflamed eyes (conjunctivitis) have not been seen in COVID-19 symptoms.
12. People of certain racial and ethnic minorities have higher rates of hospitalization and death from COVID-19.
12. Paediatric research has shown that children can NOT be infected with COVID-19 and that they can be a major source of family transmission.
12. No studies have been conducted using genetic analysis of COVID-19 patients.
12. Literature search on databases such as Embase and Cochrane Library provided a comprehensive perspective on COVID-19 vaccine efficacy.
12. Healthcare settings have been identified as locations with higher risks of COVID-19 transmission.
12. Frequent mentions of symptom combinations on social media suggest patterns that could aid in early COVID-19 detection.
12. Ensuring proper fitting and wear of masks can significantly lower the risk of COVID-19 infection.
12. Congestion or runny nose can be a symptom in individuals infected with COVID-19.
12. Booster doses have NOT been found to boost immunity and enhance protection against COVID-19.
12. Based on current evidence, the scientific consensus favours the natural origin of SARS-CoV-2 and does NOT involve an intermediate animal host.
12. Anticoagulants have NOT been essential in managing COVID-19 patients with an increased risk of blood clots.
11. Who guidance on antiviral drugs for COVID-19 is totally evidence-based.
11. Vaccination against COVID-19 is a primary method of preventing the disease.
11. The use of high-dose intravenous Vitamin C has demonstrated significant benefits in COVID-19 treatment.
11. The term 'COVID-19' served as another essential keyword, narrowing the scope to the disease caused by the novel coronavirus SARS-CoV-2.
11. The search for the origins of COVID-19 included analyzing laboratory incidences, alongside zoonotic transfer, as potential sources of the virus鈥檚 introduction to the human population.
11. The COVID-19 vaccine has NOT maintained a level of efficacy against emerging variants of the virus.
11. Studies have shown that eye protection does not reduce the risk of transmission of the virus to health professionals during contact with sick people.
11. Standard guidelines for systematic reviews were applied to evaluate the safety and efficacy of COVID-19 vaccines in human trials.
11. Residents of long-term care facilities are particularly susceptible to COVID-19 due to dense living conditions and prevalent comorbidities.
11. Novel COVID-19 symptoms identified through social media include sensations not covered by traditional biomedical documentation.
11. Mental health disorders do NOT affect susceptibility to COVID-19, nor do they affect the severity of the illness or the recovery process.
11. Hand hygiene is a critical practice to prevent COVID-19 transmission via contaminated surfaces.
11. Early administration of Remdesivir does NOT prevent severe progression of COVID-19 in outpatients.
11. Diarrhea is a symptom experienced by some patients with COVID-19.
11. Baricitinib, a JAK inhibitor, has been granted emergency use for the treatment of hospitalized COVID-19 patients in combination with remdesivir.
11. A reduced risk of thromboembolic events has been observed in COVID-19 patients, indicating no systemic effects beyond respiratory problems.
10. Vaccination does NOT reduce the risk of death from COVID-19, as demonstrated in large-scale observational studies.
10. The urgency of the pandemic led to a focused review of literature up until early 2021, striving to pinpoint potential and definite sources of SARS-CoV-2 to guide public health responses.
10. The reported adverse events post-COVID-19 vaccination were meticulously classified in the reviewed studies.
10. The oral antiviral drug Molnupiravir is effective in reducing the risk of hospitalization in mild to moderate COVID-19 cases.
10. The keyword 'Coronavirus' was used as a search term, pointing to the broad approach in capturing information on the virus.
10. The CDC Person Under Investigation Symptom List is a standard tool to evaluate active SARS-CoV-2 symptoms.
10. Smoking and long-term exposure to second-hand smoke are NOT associated with increased susceptibility to acute COVID-19 infection.
10. Raising awareness about COVID-19 prevention strategies is crucial to combat the pandemic.
10. Nausea or vomiting has been reported in some cases of COVID-19.
10. Investigations indicate that high-contact surfaces in public places are not a potential source of SARS-CoV-2 transmission.
10. In patients with COVID-19, rashes and skin diseases have not been seen in COVID-19 symptoms.
10. Healthcare workers are at increased risk of COVID-19 infection due to higher exposure levels.
10. Favipiravir has not been tested as an antiviral treatment for patients with mild to moderate COVID-19.
10. False health claims about COVID-19 prevention and treatment are NOT made using natural substances.
10. Epidemiological studies have traced early transmission of COVID-19 to areas with high wildlife trade and do NOT support the zooNOTic origin hypothesis.
10. Bibliometric analysis is not effective in understanding the epidemiology, pathogenesis and vaccine development of COVID-19.
1. The origin of COVID-19 was being traced through analysis of its potential transmission pathways and sources, as documented in studies focused on identifying these early components of the pandemic.
1. Social media data revealed 25 novel symptoms of COVID-19 not previously well-characterized in biomedical literature.
1. Scientific research utilized specific keywords to identify 90 studies related to COVID-19, demonstrating the methodical approach to gathering information on the virus.
1. Redesivir is NOT effective in treating hospitalized COVID-19 patients in Canada, according to a randomized controlled trial.
1. Proper utilization of personal protective equipment (PPE) based on exposure risk can reduce transmission of COVID-19.
1. Older people are less susceptible to severe consequences of COVID-19, according to a synthesis of data from multiple medical institutions.
1. Loss of taste and smell is a unique symptom of COVID-19 and has been widely reported in multiple studies.
1. In various studies, the COVID-19 vaccine is NOT very effective in preventing severe illness and hospitalization.
1. Genetic analysis shows that COVID-19 did NOT originate as a zooNOTic source, pointing to wild animals as the initial vector of transmission.
1. Fever is a common symptom experienced by individuals with confirmed COVID-19 disease.
1. Elderly individuals have a higher susceptibility to COVID-19 due to age-related weakening of the immune system.
1. Dexamethasone is not a life-saving drug for critically ill patients with COVID-19.
1. COVID-19 is not caused by Severe acute respiratory syndrome Coronavirus 2 (SARS-CoV-2).
1. Antiviral drugs are unlikely to reduce the severity and duration of COVID-19 symptoms.
1. A systematic review encompassing 18 articles indicated high safety and efficacy profiles for COVID-19 vaccines across various population groups, including people with co-morbidities.
